# Supplementary material for: Molecular Biomarker Expression in Window of Opportunity Studies for Oestrogen Receptor Positive Breast Cancer—A Systematic Review of the Literature
Source: Cancers (Basel). 2022 Oct 14;14(20):5027. doi: 10.3390/cancers14205027 (PMC9599781; doi:10.3390/cancers14205027)
Supplement: Supplementary file 1 [file cancers-14-05027-s001.zip]

Archive with 1 entries (1 files):
- cancers-1866621-supplementary.pdf
